# Supplementary material for: MiRNA-Nanofiber, the Next Generation of Bioactive Scaffolds for Bone Regeneration: A Review
Source: Micromachines (Basel). 2021 Nov 29;12(12):1472. doi: 10.3390/mi12121472 (PMC8707075; doi:10.3390/mi12121472)
Supplement: Supplementary file 1 [file micromachines-12-01472-s001.zip]

Archive with 1 entries (1 files):
- micromachines-1473644-supplementary.pdf
